# Supplementary material for: Ionome Dynamics in Grapevine Leaves
Source: Plants (Basel). 2026 Jun 30;15(13):2021. doi: 10.3390/plants15132021 (PMC13364328; doi:10.3390/plants15132021)
Supplement: Supplementary file 1 [file plants-15-02021-s001.zip]

Archive with 2 entries (2 files):
- Dataset S1 - all quantitatively analyzed studies (plants-4336737).xlsx
- Supplementary tables and figures.pdf
