# Supplementary material for: Ionome Dynamics in Grapevine Leaves
Source: Plants (Basel). 2026 Jun 30;15(13):2021. doi: 10.3390/plants15132021 (PMC13364328; doi:10.3390/plants15132021)
Supplement: Supplementary file 1 [file plants-15-02021-s001.zip › Dataset S1 - all quantitatively analyzed studies (plants-4336737).xlsx]

## Sheet: analyzed data
number in References	author(s)	country	area/continent	cultivar	berry color	chlorotype	stage of development	K (mg/g)	Ca (mg/g)	Mg (mg/g)	P (mg/g)	Na (mg/g)	Fe (mg/g)	Al (mg/g)	Mn (mg/g)	Zn (µg/g)	B (µg/g)	Sr (µg/g)	Cu (µg/g)	Ba (µg/g)	Rb (µg/g)	Ti (µg/g)	Ni (µg/g)	Mo (ng/g)	Cr (µg/g)	Se (µg/g)	Cd (ng/g)	Li (µg/g)	As (µg/g)	Co (µg/g)	V (µg/g)	Zr (µg/g)	Pb (µg/g)	Sb (ng/g)	Sn (µg/g)	Cs (µg/g)	Be (µg/g)
80	Do Nascimento et al. 2023	Brazil	other	BRS Vitoria	red	np		1.9	11	2.8	1		0.0414			18.9			35.2
80	Do Nascimento et al. 2023	Brazil	other	Arra 15	white	np		7	17.3	1.7	6.6		0.0936			13.2			6.9
80	Do Nascimento et al. 2023	Brazil	other	Arra 15	white	np		7.3	18.1	2.7	7		0.1029			15.4			7.8
80	Do Nascimento et al. 2023	Brazil	other	BRS Vitoria	red	np		4.5	18.9	1.8	2.2		0.0598			16.7			5.7
46	Abou-Zaid and Eissa 2019	Egypt	other	Thompson Seedless	white	C	flowering	18			4.5
47	Akin 2018	Turkey	Asia	Müsküle	white	B	berry set/green berries	10.5	10.8	1.9	1.9		0.061		0.057	19			5
48	Alagić et al. 2015	Serbia	Europe	Tamjanika	white	np										17.02			13.23				2.29				185		1.74				2.22
49	Aljabary et al. 2018	Iraq	Asia	Thompson Seedless	white	C		3.83			1.07		0.398522			33.369
50	Al-Saif et al. 2024	Egypt	other	Thompson Seedless	white	C	berry set/green berries	12.5			6.2		0.101		0.02085	30.62
50	Al-Saif et al. 2024	Egypt	other	Thompson Seedless	white	C	berry set/green berries	10.3			4		0.0997		0.01973	29.5
10	Amorós et al. 2013	Spain	Europe	Garnacha	np	np	veraison	7.57	25.1	2.54	1.08		0.15	0.41		14.47		71.4		40.57					4.47					1.83	4.73		3.37			5.57
10	Amorós et al. 2013	Spain	Europe	Airén	white	A	veraison	6.64	26.23	2.93	0.94		0.17	0.58		15.8		77.37		42.5					5.87					1.97	5.67		3.47			7.4
10	Amorós et al. 2013	Spain	Europe	Cabernet Sauvignon	red	D	veraison	6.01	27.57	3.15	1.06		0.19	0.57		15.13		71.5		39.87					5.07					1.67	4.77		3.33			5.93
10	Amorós et al. 2013	Spain	Europe	Chardonnay	white	C	veraison	7.99	29.33	2.51	1.13		0.18	0.5		14.17		70.5		39.6					5.57					1.83	4.67		3.3			5
10	Amorós et al. 2013	Spain	Europe	Cencibel	red	A	veraison	4.67	32.57	3.33	1.07		0.2	0.53		16.3		83.6		40.37					5.37					1.77	5.2		3.27			7.53
51	Amorós et al. 2014	Spain	Europe	np	np	np	harvest						0.18			19.2																	3.4
51	Amorós et al. 2014	Spain	Europe	np	np	np	harvest						0.14			18.2			0.7														2.8
51	Amorós et al. 2014	Spain	Europe	np	np	np	harvest						0.25			17.8			0.5														2.7
51	Amorós et al. 2014	Spain	Europe	np	np	np	harvest						0.22			18.2			1.1														3.2
51	Amorós et al. 2014	Spain	Europe	np	np	np	harvest						0.16			46.75			12.95														3.65
51	Amorós et al. 2014	Spain	Europe	np	np	np	harvest						0.14			47			7.47														12.17
51	Amorós et al. 2014	Spain	Europe	np	np	np	harvest						0.11			22.77			14.27														4.9
52	Angelova et al. 1999	Bulgaria	Europe	Bolgar	white	A	flowering									43			458								200						10
52	Angelova et al. 1999	Bulgaria	Europe	Bolgar	white	A	berry set/green berries									70			508								400						15
52	Angelova et al. 1999	Bulgaria	Europe	Bolgar	white	A	veraison									74			448								500						19
52	Angelova et al. 1999	Bulgaria	Europe	Bolgar	white	A	harvest									84			321								900						21
52	Angelova et al. 1999	Bulgaria	Europe	Bolgar	white	A	flowering									21			26.5
52	Angelova et al. 1999	Bulgaria	Europe	Bolgar	white	A	berry set/green berries									23			75.2
52	Angelova et al. 1999	Bulgaria	Europe	Bolgar	white	A	veraison									22			91.5
52	Angelova et al. 1999	Bulgaria	Europe	Bolgar	white	A	harvest									20			51.3
53	Arrobas et al. 2014	Portugal	Europe	Viosinho white	white	np	veraison	9	22.9	4.7	1.7						18.7
53	Arrobas et al. 2014	Portugal	Europe	Viosinho white	white	np	veraison	10.2	23.6	5	1.6						19.5
53	Arrobas et al. 2014	Portugal	Europe	Viosinho white	white	np	veraison	7.6	30.8	6.4	2						17.7
54	Arrobas et al. 2022	Portugal	Europe	Viosinho white	white	np	veraison	7.8	8.9	5	1.4		0.2156		0.1357	48.5	31		10.1				36		5.8		2600						40.5
54	Arrobas et al. 2022	Portugal	Europe	Viosinho white	white	np	veraison	6.8	11.4	4.9	2.1		0.1992		0.1871	53.4	34.5		9.1				47.9		5.7		3100						36.9
55	Aslanpour et al. 2019	Iran	Asia	Bidaneh	red	np	harvest	7.4		5.2	1.8
56	Banjanin et al. 2021	Bosnia and Herzegovina	Europe	Blatina	red	np	flowering	10.5707	10.5227	2.28241	5.57878	0.2822	0.07413		0.06148	26.89	25.86		17.92				0.85										4.11
56	Banjanin et al. 2021	Bosnia and Herzegovina	Europe	Royal Seedless	red	np	flowering	10.4948	11.121	2.9975	4.29555	0.2429	0.07885		0.08273	30.82	21.54		18.48				0.87										3.98
56	Banjanin et al. 2021	Bosnia and Herzegovina	Europe	Trnjak	red	A	flowering	8.1445	11.8549	2.47662	4.76174	0.24455	0.08029		0.08051	31.54	26.29		17.23				0.8										3.92
56	Banjanin et al. 2021	Bosnia and Herzegovina	Europe	Vranac	red	D	flowering	12.3126	11.8663	2.34016	4.51037	0.27644	0.07481		0.30576	56.01	51.51		13.15				0.82										5.84
56	Banjanin et al. 2021	Bosnia and Herzegovina	Europe	Sugraone	white	C	flowering	9.37246	12.0147	2.062	3.89212	0.24402	0.07824		0.05862	19.53	28.66		18.52				0.84										2.4
56	Banjanin et al. 2021	Bosnia and Herzegovina	Europe	Cabernet Sauvignon	red	D	flowering	13.512	12.3089	2.21252	3.94235	0.196	0.06412		0.11433	36.04	28.57		13.7				0.81										5.35
56	Banjanin et al. 2021	Bosnia and Herzegovina	Europe	Merlot	red	C	flowering	8.33258	13.5486	2.20843	4.18372	0.21221	0.07568		0.09845	28.74	15.92		10.89				0.81										3.56
56	Banjanin et al. 2021	Bosnia and Herzegovina	Europe	Chardonnay	white	C	flowering	10.1743	13.9476	2.61549	3.52758	0.19332	0.08252		0.08412	34.43	23.43		22.26				0.82										6.54
56	Banjanin et al. 2021	Bosnia and Herzegovina	Europe	Cardinal	red	B	flowering	14.8861	14.0498	2.89965	6.30488	0.20916	0.06954		0.11183	36.63	33.5		21.92				0.84										3.56
56	Banjanin et al. 2021	Bosnia and Herzegovina	Europe	Zilavka	white	C	flowering	8.06078	14.211	3.05967	3.38694	0.1587	0.08092		0.03116	23.41	39.44		18.79				0.8										3.55
56	Banjanin et al. 2021	Bosnia and Herzegovina	Europe	Victoria	white	np	flowering	11.3385	15.5105	2.45276	8.13407	0.25491	0.07139		0.17071	46.45	37.92		23.91				0.81										4.77
57	Bartkovský et al. 2024	Slovakia	Europe	Sauvignon white	white	D	flowering	0.65987	0.07041	0.1042	0.16525		0.06921			52.27	25.13		5.93
57	Bartkovský et al. 2024	Slovakia	Europe	Sauvignon white	white	D	veraison	0.5699	0.11018	0.09124	0.1148		0.07708			42.59	28.86		8.38
58	Bas and Gazioglu Sensoy 2024	Turkey	Asia	Ercis uzumu	red	np		42.5	10	5.6	6	14.1	0.03385		0.03715				14.2
58	Bas and Gazioglu Sensoy 2024	Turkey	Asia	Hamburg muscat	red	D		22.5	14.9	3.9	4.8	6.1	0.15979		0.1439				18.3
58	Bas and Gazioglu Sensoy 2024	Turkey	Asia	Sultana seedless	np	np		42.5	27.8	8.5	1.3	3.9	0.18603		0.24343				25.04
62	Bavaresco and Poni 2003	Italy	Europe	Aurora	white	np	harvest	14	15.7	1.9	1.2		0.189			48	25
63	Bavaresco and Zamboni 1990	Italy	Europe	Pinot white	white	A	veraison	7.2	4.2	5.2	2.8		0.136		0.034		8.2
63	Bavaresco and Zamboni 1990	Italy	Europe	Pinot white	white	A	veraison	14	4.2	3.7	2.6		0.064		0.043		10.3
63	Bavaresco and Zamboni 1990	Italy	Europe	Pinot white	white	A	veraison	12	4.7	4.2	2		0.061		0.041		11
63	Bavaresco and Zamboni 1990	Italy	Europe	Pinot white	white	A	veraison	5.6	5.2	3.6	2.7		0.075		0.055		7.3
63	Bavaresco and Zamboni 1990	Italy	Europe	Pinot white	white	A	veraison	5.7	5.3	6.2	2.6		0.077		0.053		8.1
63	Bavaresco and Zamboni 1990	Italy	Europe	Pinot white	white	A	veraison	5	5.7	6.4	2.8		0.058		0.047		6.4
60	Bavaresco and Fogher 1996	Italy	Europe	Pinot white	white	A	berry set/green berries	17	11.9	4.8	3.4		0.092		0.036	23	15		17
60	Bavaresco and Fogher 1996	Italy	Europe	Pinot white	white	A	berry set/green berries	12	12	5.8	3		0.065		0.032	21	15		11
59	Bavaresco et al. 2000	Italy	Europe	I.M. 6.0.13	white	A	harvest	12.3	7.1	3.5	1.7		0.086		0.034	18
59	Bavaresco et al. 2000	Italy	Europe	Pinot white	white	A	harvest	12.7	10.2	3.9	1		0.125		0.036	12
59	Bavaresco et al. 2000	Italy	Europe	Pinot white	white	A	flowering	11.4	10.4	3.3	3.6		0.069
59	Bavaresco et al. 2000	Italy	Europe	Carmenere	red	D	harvest	14.8	10.6	3.1	2.6		0.132		0.04	22
59	Bavaresco et al. 2000	Italy	Europe	Prosecco	white	D	harvest	17.4	10.8	3	2.3		0.124		0.031	17
59	Bavaresco et al. 2000	Italy	Europe	Chardonnay	white	C	harvest	13.7	11.1	2.8	2.8		0.095		0.036	26
59	Bavaresco et al. 2000	Italy	Europe	Refosco	red	np	harvest	13.1	11.6	3.6	2		0.118		0.042	18
59	Bavaresco et al. 2000	Italy	Europe	Vernaccia	white	D	harvest	11.6	12	3	1.9		0.099		0.045	24
59	Bavaresco et al. 2000	Italy	Europe	Ribolla	white	A	harvest	15.3	12	2.8	2.3		0.138		0.04	25
59	Bavaresco et al. 2000	Italy	Europe	Merlot	red	C	harvest	11.2	13.4	4.2	1.7		0.116		0.044	14
59	Bavaresco et al. 2000	Italy	Europe	Picolit	white	D	harvest	15.8	13.6	4.1	2.5		0.133		0.043	24
59	Bavaresco et al. 2000	Italy	Europe	Cabernet Sauvignon	red	D	harvest	18.3	18.6	3.7	3.9		0.156		0.048	30
61	Bavaresco et al. 2003	Italy	Europe	Pinot white	white	A	berry set/green berries	12.7	11.2	2.7	3.9		0.122
61	Bavaresco et al. 2003	Italy	Europe	Pinot white	white	A	berry set/green berries	13.1	11.5	2.5	4		0.134
61	Bavaresco et al. 2003	Italy	Europe	Pinot white	white	A	berry set/green berries	16.1	13.4	3.1	4		0.097
61	Bavaresco et al. 2003	Italy	Europe	Pinot white	white	A	berry set/green berries	11.1	13.5	3	3.1		0.103
64	Bayz et al. 2024	Iraq	Asia	Halwani	np	np		25.6			5.3
64	Bayz et al. 2024	Iraq	Asia	Kamaly	red	np		27.8			5.1
66	Beni and Rossi 2009	Italy	Europe	Sangiovese	red	D	harvest												65.6
66	Beni and Rossi 2009	Italy	Europe	Sangiovese	red	D	harvest												98.8
66	Beni and Rossi 2009	Italy	Europe	Trebbiano	white	D	harvest												56.1
66	Beni and Rossi 2009	Italy	Europe	Trebbiano	white	D	harvest												76.7
67	Benito et al. 2013	Spain	Europe	Garnacha tinta	red	A	harvest	8.9	3.17	4.5	0.145		0.285		0.157	13	48.1
67	Benito et al. 2013	Spain	Europe	Garnacha tinta	red	A	flowering	9.6	21.3	3.15	2.8		0.2		0.118	11
67	Benito et al. 2013	Spain	Europe	Garnacha tinta	red	A	berry set/green berries	9.73	27.5	3.8	1.9		0.21		0.163	15	70.5
67	Benito et al. 2013	Spain	Europe	Garnacha tinta	red	A	veraison	10.85	31.5	4	0.205		0.338		0.18	14.45	56.8
68	Bertoldi et al. 2013	Italy	Europe	Chardonnay	white	C																							0.11266
37	Bora et al. 2015	Romania	Europe	Fetească albă	white	C	veraison		2.82038	1.4539		0.23571	0.12237			23.94			47.23				10.12				580			0.24			4.93
37	Bora et al. 2015	Romania	Europe	Riesling Italian	white	A	veraison		2.95045	1.09626		0.18855	0.14329			24.62			42.05				9.06				930			0.85			4.69
37	Bora et al. 2015	Romania	Europe	Fetească regală	white	np	veraison		3.24499	1.38145		0.2475	0.14754			27.05			58.19				9.23				790			0.33			3.12
69	Brataševec et al. 2013	Slovenia	Europe	Rebula	white	np	veraison	10.236		1.367			0.07736
69	Brataševec et al. 2013	Slovenia	Europe	Rebula	white	np	veraison	12.95		1.378			0.05623
69	Brataševec et al. 2013	Slovenia	Europe	Rebula	white	np	veraison	14.05		0.8798			0.076228
69	Brataševec et al. 2013	Slovenia	Europe	Rebula	white	np	veraison	21.29		0.6466			0.076228
69	Brataševec et al. 2013	Slovenia	Europe	Rebula	white	np	berry set/green berries			0.8455			0.2267
69	Brataševec et al. 2013	Slovenia	Europe	Rebula	white	np	berry set/green berries			0.793			0.2648
69	Brataševec et al. 2013	Slovenia	Europe	Rebula	white	np	berry set/green berries			1			0.05348
69	Brataševec et al. 2013	Slovenia	Europe	Rebula	white	np	berry set/green berries			0.818			0.07255
70	Bravo et al. 2017	Spain	Europe	Tempranillo	red	A	veraison	9.14	24.43				0.44	0.36	0.13	20.32		157.26	23.89	53.3													4.04
71	Brunetto et al. 2023	Brazil	other	np	np	np					4.31								5.76
71	Brunetto et al. 2023	Brazil	other	np	np	np					1.68								5.17
72	Buesa et al. 2022	Spain	Europe	Tempranillo	red	A		7.4	17	4.4		0.03
72	Buesa et al. 2022	Spain	Europe	Tempranillo	red	A		7.7	19	4.2		0.04
72	Buesa et al. 2022	Spain	Europe	Tempranillo	red	A		7.2	22	3.6		0.04
30	Calzarano et al. 2009	Italy	Europe	Trebbiano d’Abruzzo	white	D	berry set/green berries	11.1667	27.4333	3.8	2.15667	0.118433	0.175		0.0815	28.3
30	Calzarano et al. 2009	Italy	Europe	Trebbiano d’Abruzzo	white	D	veraison	12.1233	29.8333	3.98	2.1	0.129333	0.144667		0.0900667	30.3333
30	Calzarano et al. 2009	Italy	Europe	Trebbiano d’Abruzzo	white	D	harvest	9.17667	33.0667	3.79333	1.84	0.0974	0.135		0.0906	27.7333
14	Cancela et al. 2018	Spain	Europe	Mencıa	red	A	flowering	9.3	5.1	1.4	2.1		0.04895		0.81846	11.92	20.06
14	Cancela et al. 2018	Spain	Europe	Mencıa	red	A	berry set/green berries	10.6	5.3	1.7	1.5		0.04618		0.53432	10.68	21.73
14	Cancela et al. 2018	Spain	Europe	Mencıa	red	A	veraison	7.7	6.6	2.1	1.1		0.05936		0.80506	6.15	16.9
14	Cancela et al. 2018	Spain	Europe	Mencıa	red	A	flowering	7.7	9.3	2	2		0.04893		0.20659	15.26	24.07
14	Cancela et al. 2018	Spain	Europe	Sousón	red	A	veraison	11.9	9.5	2.3	1.3		0.05708		0.14081	21.94	15.79
14	Cancela et al. 2018	Spain	Europe	Sousón	red	A	flowering	10.6	10.3	1.9	2		0.05444		0.20237	15.57	21.79
14	Cancela et al. 2018	Spain	Europe	Mencıa	red	A	berry set/green berries	6.8	10.5	2.1	1.1		0.03732		0.14207	12.47	15.59
14	Cancela et al. 2018	Spain	Europe	Sousón	red	A	berry set/green berries	14.2	10.6	2.1	1.5		0.0494		0.13595	23.49	19.5
14	Cancela et al. 2018	Spain	Europe	Mencıa	red	A	veraison	5.5	13.2	3.2	1.2		0.06296		0.34248	36.8	14.61
73	Cataldo et al. 2022	Italy	Europe	Sangiovese	red	D	veraison						0.0956	0.0295	0.1703	27	29.1		9.1	17.2			2.5		0.1		100						1.2
73	Cataldo et al. 2022	Italy	Europe	Sangiovese	red	D	veraison						0.0981	0.0301	0.3123	44	29.2		10	17.1			2		0.1		100						1.2
1	Cesco et al. 2020	Italy	Europe	Cabernet Volos	red	np		6.25	9.4		1.3		0.095		0.032	37			12.65
1	Cesco et al. 2020	Italy	Europe	Sauvignon white	white	D		6.23	10.02		1.65		0.265		0.045	29.5			8.7
1	Cesco et al. 2020	Italy	Europe	Cabernet Sauvignon	red	D		6.15	11.1		2.4		0.19		0.067	43			17.7
1	Cesco et al. 2020	Italy	Europe	Sauvignon Kretos	white	np		6.03	12.5		1.96		0.087		0.033	34			11.85
74	Daccak et al. 2022	Portugal	Europe	Castelão	np	np	flowering	26	27.8		2.5		0.11047			33.87			61.91
74	Daccak et al. 2022	Portugal	Europe	Moscatel	white	np	flowering	23.5	32.2		2		0.06029			17.47
75	Degaris et al. 2016	Australia	other	Grenache	red	A		5.5	25.8			3.9
75	Degaris et al. 2016	Australia	other	Shiraz+Grenache	np	np	harvest	4	26.6			3.3
75	Degaris et al. 2016	Australia	other	Shiraz	red	A	harvest	3.7	27			5.5
76	Dehelean et al. 2013	Romania	Europe	np	np	np	harvest									10.14			4.21				1.98		1.07		40		0.23		0.23		1.09
77	Demirer et al. 2007	Turkey	Asia	Bozcaada Çavusu	white	C	berry set/green berries	24.9	15.39	2.12	1.49		0.2036		0.07771	41.9
78	Di Marco et al. 2001	Italy	Europe	Albana	white	np	harvest		31.2	3.073			0.146		0.113	21			464
79	Dinis et al. 2014	Portugal	Europe	Semillon	white	D	veraison	16.5	9.57	1.83	1.69		0.101
79	Dinis et al. 2014	Portugal	Europe	Muscat white à Petits Grains	white	D	veraison	11.3	11	4	1.74		0.123
65	Benahmed Djilali et al. 2021	Algeria	other	Muscat of Alexandria	white	B		1.71433				5.03953
45	Abd El-Khalek et al. 2024	Egypt	other	Prime Seedless	white	np	berry set/green berries	14.05	11.03	2.45	2.05		0.0423			25.6
45	Abd El-Khalek et al. 2024	Egypt	other	Prime Seedless	white	np	berry set/green berries	14.3	11.56	2.48	2.12		0.0429			26.1
81	Fallahi et al. 2005	USA	other	Chardonnay	white	C	flowering	13	18.7	4.7			0.095		0.146	18			9.7
81	Fallahi et al. 2005	USA	other	Sangiovese	red	D	flowering	12.5	20.5	3.7			0.084		0.115	18			9
81	Fallahi et al. 2005	USA	other	Merlot	red	C	flowering	13.4	21.9	4.5			0.092		0.149	21			10.1
81	Fallahi et al. 2005	USA	other	Cabernet Sauvignon	red	D	flowering	11.7	22.1	4.4			0.092		0.125	19			8.8
81	Fallahi et al. 2005	USA	other	Cabernet Sauvignon	red	D	flowering	10.6	23.2	4.6			0.09		0.13	19			8.9
81	Fallahi et al. 2005	USA	other	Barbera	red	D	flowering	10.6	29	5.4			0.123		0.145	21			11.4
82	Farouk et al. 2017	Egypt	other	Roumy Ahmar	red	D	berry set/green berries	17.98			3.99
82	Farouk et al. 2017	Egypt	other	Roumy Ahmar	red	D	berry set/green berries	18.65			4.33
82	Farouk et al. 2017	Egypt	other	Roumy Ahmar	red	D	berry set/green berries	19.99			4.59
82	Farouk et al. 2017	Egypt	other	Roumy Ahmar	red	D	berry set/green berries	20.66			4.68
83	Gąstoł and Domagała-Świątkiewicz 2016	Poland	Europe	Sibera	white	np	flowering					0.0998	0.0559		0.179	30.9	25.6		7.6
83	Gąstoł and Domagała-Świątkiewicz 2016	Poland	Europe	Sibera	white	np	flowering					0.0985	0.0499		0.1174	31.2	26.7		7.4
83	Gąstoł and Domagała-Świątkiewicz 2016	Poland	Europe	Sibera	white	np	flowering					0.089	0.0505		0.1529	31.6	23.9		7.7
84	Gil-Pérez et al. 2010	Spain	Europe	Tempranillo	red	A		6	24.6	3.7	1.47		0.0717
84	Gil-Pérez et al. 2010	Spain	Europe	Tempranillo	red	A		6.4	25.3	4.3	1.55		0.0831
84	Gil-Pérez et al. 2010	Spain	Europe	Tempranillo	red	A		7.7	25.3	4.1	1.55		0.0723
84	Gil-Pérez et al. 2010	Spain	Europe	Tempranillo	red	A		6.3	27	4.7	1.52		0.0799
85	Goodarzi and Hosseini Farahi 2014	Iran	Asia	Seah	np	np	flowering						0.1011		0.06598	21.92	30.93		6.98
3	Gulan et al. 2021	Kosovo	Europe	Merlot	red	C	veraison	5.827	20.45	5.329		0.264	0.222		0.139	28.4							6.09
3	Gulan et al. 2021	Serbia	Europe	Traminer	red	D	veraison	4.144	21.97	5.623		0.161	0.348		0.135	19.1			68.4				11.01
3	Gulan et al. 2021	Kosovo	Europe	Smederevka	red	np	veraison	4.668	22.62	6.377		0.266	0.269		0.105	158.9							5.31
3	Gulan et al. 2021	Kosovo	Europe	Afus Ali	white	A	veraison	5.534	23.62	4.956		0.22	0.199		0.133	32.6							6.43
3	Gulan et al. 2021	Serbia	Europe	Cabernet Sauvignon	red	D	veraison	7.449	25.07	3.065		0.199	0.263		0.079	24.3			62.3
3	Gulan et al. 2021	Serbia	Europe	Cabernet Sauvignon	red	D	veraison	4.903	26.92	4.364		0.23	1.818		0.139	34.1			28.5				7.95
3	Gulan et al. 2021	Kosovo	Europe	Prokupac	red	D	veraison	4.053	27.74	5.25		0.208	0.329		0.091	16.8			159				8.23
3	Gulan et al. 2021	Serbia	Europe	Cabernet Sauvignon	red	D	veraison	5.203	29.03	4.338		0.189	0.241		0.098	26.1			26.9
3	Gulan et al. 2021	Serbia	Europe	Merlot	red	C	veraison	6.383	29.36	3.331		0.204	0.901		0.131	30.6			102				4.74
3	Gulan et al. 2021	Kosovo	Europe	Vranac	red	D	veraison	5.526	29.92	4.688		0.209	0.158		0.28	45.7							10.17
3	Gulan et al. 2021	Kosovo	Europe	Muscat Hamburg	red	D	veraison	8.145	30.65	4.907		0.229	0.236		0.219	54.5							8.73
3	Gulan et al. 2021	Serbia	Europe	Muscat Hamburg	red	D	veraison	3.598	31.28	4.6		0.2	0.784		0.153	27.7			22.2
3	Gulan et al. 2021	Serbia	Europe	Cabernet Sauvignon	red	D	veraison	6.771	32.04	3.419		0.224	0.394		0.153	56.4			27.2				3.29
3	Gulan et al. 2021	Serbia	Europe	Muscat Hamburg	red	D	veraison	5.293	36.76	4.728		0.226	0.229		0.208	31.2			64.9				10.3
3	Gulan et al. 2021	Serbia	Europe	Riesling	white	A	veraison	5.212	38.54	4.546		0.19	0.115		0.106	30							6.03
3	Gulan et al. 2021	Serbia	Europe	Muscat Hamburg	red	D	veraison	5.8	41.26	4.151		0.235	1.78		0.097	23.8			60.2				4.56
3	Gulan et al. 2021	Serbia	Europe	Muscat Hamburg	red	D	veraison	6.752	41.4	3.435		0.186	0.147		0.135	22.7			52.4				5.19
3	Gulan et al. 2021	Serbia	Europe	Semillon	white	D	veraison	4.845	43.68	7.11		0.184	0.241		0.123	43			40.8				6.61
3	Gulan et al. 2021	Serbia	Europe	Cardinal	red	B	veraison	8.003	56.3	2.837		0.211	0.219		0.127	25.6			17.5				4.12
86	Güneş et al. 2015	Turkey	Asia	Karaerik	red	np	veraison	14	4.9	1.4	2		0.39		0.063	43			30
86	Güneş et al. 2015	Turkey	Asia	Karaerik	red	np	veraison	14.1	5.2	1.8	2.5		0.347		0.06	44			31
86	Güneş et al. 2015	Turkey	Asia	Karaerik	red	np	veraison	14.2	5.4	1.9	2.6		0.344		0.059	45			20
86	Güneş et al. 2015	Turkey	Asia	Karaerik	red	np	veraison	14.5	5.5	2	2.8		0.328		0.046	48			20
86	Güneş et al. 2015	Turkey	Asia	Karaerik	red	np	veraison	14.3	5.9	1.5	2.4		0.396		0.062	43			30
86	Güneş et al. 2015	Turkey	Asia	Karaerik	red	np	veraison	14.6	6.2	1.9	2.8		0.308		0.044	42			19
86	Güneş et al. 2015	Turkey	Asia	Karaerik	red	np	veraison	15.3	6.2	1.8	3.1		0.393		0.057	48			25
86	Güneş et al. 2015	Turkey	Asia	Karaerik	red	np	veraison	14.2	6.3	2	3		0.308		0.045	52			16
86	Güneş et al. 2015	Turkey	Asia	Karaerik	red	np	veraison	16.8	7.6	1.9	3.2		0.373		0.054	52			18
86	Güneş et al. 2015	Turkey	Asia	Karaerik	red	np	veraison	16.8	7.9	2.2	3.6		0.378		0.05	59			18
87	Hirzel et al. 2017	USA	other	Sauvignon white	white	D	veraison	5.29	12.02	6.29		0.06455
87	Hirzel et al. 2017	USA	other	Sauvignon white	white	D	harvest	3.9	13.06	7.98		0.074197
87	Hirzel et al. 2017	USA	other	Cabernet Sauvignon	red	D	veraison	12.298	15.95	4.344		0.0371
87	Hirzel et al. 2017	USA	other	Cabernet Sauvignon	red	D	harvest	9.503	20.11	4.9
88	Howell et al. 2016	South Africa	other	Cabernet Sauvignon	red	D	harvest	6.1	21.2	6.4	1.7	0.187
89	Hummes et al. 2019	Brazil	other	Bordeaux	red	D	veraison									163
90	Chopin et al. 2008	France	Europe	Pinot	red	A	harvest									29.3			6.7														0.8
91	Iacono et al. 1995	Italy	Europe	Cabernet Sauvignon	red	D	veraison	9.5	26.1	4.5	1.5
91	Iacono et al. 1995	Italy	Europe	Cabernet Sauvignon	red	D	harvest	7.6	30.2	4.7	1.7
92	Irani et al. 2021	Iran	Asia	Yaghouti	np	np	berry set/green berries	10.7			3.1		0.166			17.3
93	Kamiloğlu 2022	Turkey	Asia	Red Globe	red	D	flowering	8.2	11.8	2.4
93	Kamiloğlu 2022	Turkey	Asia	Red Globe	red	D	flowering	7.9	13.4	2.3
93	Kamiloğlu 2022	Turkey	Asia	Red Globe	red	D	flowering	7.6	14.8	3
93	Kamiloğlu 2022	Turkey	Asia	Red Globe	red	D	flowering	9.1	15	2.7
93	Kamiloğlu 2022	Turkey	Asia	Red Globe	red	D	flowering	8.4	17.8	3.5
93	Kamiloğlu 2022	Turkey	Asia	Red Globe	red	D	flowering	8.7	18.2	2.9
94	Karažija et al. 2021	Croatia	Europe	Sauvignon white	white	D	flowering						0.1293		0.02618	14.33			138.86
94	Karažija et al. 2021	Croatia	Europe	Sauvignon white	white	D	flowering						0.138		0.02395	14.06			134.367
94	Karažija et al. 2021	Croatia	Europe	Sauvignon white	white	D	flowering						0.1463		0.02053	14.4			136.757
94	Karažija et al. 2021	Croatia	Europe	Sauvignon white	white	D	flowering						0.135		0.0238	14.47			124.273
94	Karažija et al. 2021	Croatia	Europe	Sauvignon white	white	D	flowering						0.134		0.0229	14.1			138.297
94	Karažija et al. 2021	Croatia	Europe	Sauvignon white	white	D	flowering						0.1323		0.0233	15.2			130.34
94	Karažija et al. 2021	Croatia	Europe	Sauvignon white	white	D	berry set/green berries						0.085666		0.0273	10.27			407.677
94	Karažija et al. 2021	Croatia	Europe	Sauvignon white	white	D	berry set/green berries						0.09333		0.0259	8.67			415.833
94	Karažija et al. 2021	Croatia	Europe	Sauvignon white	white	D	berry set/green berries						0.09366		0.0257	8.39			407.627
94	Karažija et al. 2021	Croatia	Europe	Sauvignon white	white	D	berry set/green berries						0.091		0.0238	9.03			428.2
94	Karažija et al. 2021	Croatia	Europe	Sauvignon white	white	D	berry set/green berries						0.089		0.0264	11.6			413.067
94	Karažija et al. 2021	Croatia	Europe	Sauvignon white	white	D	berry set/green berries						0.091		0.0256	9.77			379.85
94	Karažija et al. 2021	Croatia	Europe	Sauvignon white	white	D	veraison						0.0803		0.043	16.69			300.193
94	Karažija et al. 2021	Croatia	Europe	Sauvignon white	white	D	veraison						0.072		0.0417	14.33			215.07
94	Karažija et al. 2021	Croatia	Europe	Sauvignon white	white	D	veraison						0.08833		0.0414	21.83			207.927
94	Karažija et al. 2021	Croatia	Europe	Sauvignon white	white	D	veraison						0.07833		0.0437	15.13			269.367
94	Karažija et al. 2021	Croatia	Europe	Sauvignon white	white	D	veraison						0.079		0.0377	12.627			248.317
94	Karažija et al. 2021	Croatia	Europe	Sauvignon white	white	D	veraison						0.076		0.04277	14.84			274.05
96	Karimi et al. 2020	Iran	Asia	Sultana	white	C		18.5	13.4	11.1		7.8	0.063		0.07866	26.33										2.15
95	Karimii 2017	Iran	Asia	Sultana	white	C	harvest	12	2.1	6	3.5		0.17		0.032	17
95	Karimii 2017	Iran	Asia	Sultana	white	C	harvest	18	2.1	6	3.8		0.195		0.046	25
95	Karimii 2017	Iran	Asia	Sultana	white	C	harvest	24	2.1	6	4.1		0.203		0.047	28
95	Karimii 2017	Iran	Asia	Sultana	white	C	harvest	15	2.2	7	3.8		0.184		0.042	21
97	Kaya a Yaman 2012	Turkey	Asia	np	np	np													2								8						1.2
19	Khan et al. 2020	Pakistan	Asia	Cardinal	red	B	harvest	11.74			3.4		0.1003		0.18	36.52
19	Khan et al. 2020	Pakistan	Asia	Flame Seedless	red	B	harvest	11.86			3.5		0.09823		0.18733	39.56
19	Khan et al. 2020	Pakistan	Asia	Perlette	white	A	harvest	11.87			3.6		0.1014		0.20933	30.34
19	Khan et al. 2020	Pakistan	Asia	King´s Ruby	red	D	harvest	12.06			3.6		0.10035		0.20067	37.38
23	Khaska et al. 2019	France	Europe	Carignan	red	A										96.5766		95.6894	44.1468		3.206		0.6073		0.3911		6.6		1.2819	3.2199			0.324	12.3	0.0393
23	Khaska et al. 2019	France	Europe	Merlot	red	C										17.4444		61.4798	60.4784		2.3705		0.5572		0.3265		8.3		0.3998	0.9443			0.2947	11.8	0.0358
98	Kocsis and Lehoczky 2000	Hungary	Europe	Italian Riesling	white	A		15.7	17.1
98	Kocsis and Lehoczky 2000	Hungary	Europe	Hungarian Riesling	white	np		16.2	17.9
98	Kocsis and Lehoczky 2000	Hungary	Europe	Hungarian Riesling	white	np		14.5	18.1
98	Kocsis and Lehoczky 2000	Hungary	Europe	Italian Riesling	white	A		15.3	18.4
98	Kocsis and Lehoczky 2000	Hungary	Europe	Italian Riesling	white	A		15.7	18.4
98	Kocsis and Lehoczky 2000	Hungary	Europe	Italian Riesling	white	A		16.3	18.5
98	Kocsis and Lehoczky 2000	Hungary	Europe	Hungarian Riesling	white	np		14	18.9
98	Kocsis and Lehoczky 2000	Hungary	Europe	Vinitor	white	np		17	19.3
98	Kocsis and Lehoczky 2000	Hungary	Europe	Hungarian Riesling	white	np		14.7	19.7
98	Kocsis and Lehoczky 2000	Hungary	Europe	Hungarian Riesling	white	np		13.6	19.8
98	Kocsis and Lehoczky 2000	Hungary	Europe	Italian Riesling	white	A		14.7	19.9
98	Kocsis and Lehoczky 2000	Hungary	Europe	Hungarian Riesling	white	np		13.8	20.2
98	Kocsis and Lehoczky 2000	Hungary	Europe	Vinitor	white	np		16	20.3
98	Kocsis and Lehoczky 2000	Hungary	Europe	Vinitor	white	np		14.8	21.5
98	Kocsis and Lehoczky 2000	Hungary	Europe	Vinitor	white	np		14.9	22.1
98	Kocsis and Lehoczky 2000	Hungary	Europe	Vinitor	white	np		15.6	23.5
98	Kocsis and Lehoczky 2000	Hungary	Europe	Italian Riesling	white	A		14.6	24.7
98	Kocsis and Lehoczky 2000	Hungary	Europe	Vinitor	white	np		14.5	25
99	Kocsis and Lehoczky 2002	Hungary	Europe	Italian Riesling	white	A	veraison	4			0.66
99	Kocsis and Lehoczky 2002	Hungary	Europe	Italian Riesling	white	A	veraison	4.1			0.43
99	Kocsis and Lehoczky 2002	Hungary	Europe	Italian Riesling	white	A	veraison	4.2			0.39
99	Kocsis and Lehoczky 2002	Hungary	Europe	Hungarian Riesling	white	np	veraison	4.3			0.35
99	Kocsis and Lehoczky 2002	Hungary	Europe	Italian Riesling	white	A	veraison	4.6			0.51
99	Kocsis and Lehoczky 2002	Hungary	Europe	Italian Riesling	white	A	veraison	4.7			0.59
99	Kocsis and Lehoczky 2002	Hungary	Europe	Italian Riesling	white	A	veraison	5			0.44
99	Kocsis and Lehoczky 2002	Hungary	Europe	Vinitor	white	np	veraison	5.3			0.33
99	Kocsis and Lehoczky 2002	Hungary	Europe	Hungarian Riesling	white	np	veraison	5.3			0.48
99	Kocsis and Lehoczky 2002	Hungary	Europe	Hungarian Riesling	white	np	veraison	5.3			0.53
99	Kocsis and Lehoczky 2002	Hungary	Europe	Hungarian Riesling	white	np	veraison	5.3			0.46
99	Kocsis and Lehoczky 2002	Hungary	Europe	Hungarian Riesling	white	np	veraison	5.3			0.35
99	Kocsis and Lehoczky 2002	Hungary	Europe	Hungarian Riesling	white	np	veraison	5.6			0.48
99	Kocsis and Lehoczky 2002	Hungary	Europe	Vinitor	white	np	veraison	5.6			0.48
99	Kocsis and Lehoczky 2002	Hungary	Europe	Vinitor	white	np	veraison	6			0.35
99	Kocsis and Lehoczky 2002	Hungary	Europe	Vinitor	white	np	veraison	6.1			0.42
99	Kocsis and Lehoczky 2002	Hungary	Europe	Vinitor	white	np	veraison	6.2			0.46
99	Kocsis and Lehoczky 2002	Hungary	Europe	Vinitor	white	np	veraison	6.4			0.46
100	Kőrösi et al. 2022	Hungary	Europe	Cabernet Sauvignon	red	D	veraison	6.609	25.139		1.859					36.747
101	Lai et al. 2010	China	Asia	Golden muscat	white	np													412
101	Lai et al. 2010	China	Asia	Black green muscat	white	np
13	Likar et al. 2015	Croatia	Europe	MaliPlavac	red	D		9.39	12.8		0.606		0.068		0.022	16
13	Likar et al. 2015	Croatia	Europe	MaliPlavac	red	D		9.3	18.7		0.787		0.198		0.194	22
13	Likar et al. 2015	Croatia	Europe	MaliPlavac	red	D		7.94	20.1		0.373		0.083		0.134	18
13	Likar et al. 2015	Croatia	Europe	MaliPlavac	red	D		6.18	21.8		0.54		0.106		0.05	15
13	Likar et al. 2015	Croatia	Europe	MaliPlavac	red	D		5.8	22.1		0.688		0.09		0.074	73
13	Likar et al. 2015	Croatia	Europe	MaliPlavac	red	D		6.09	22.8		0.631		0.083		0.136	83
13	Likar et al. 2015	Croatia	Europe	MaliPlavac	red	D		5.34	24.8		0.617		0.103		0.058	17
13	Likar et al. 2015	Croatia	Europe	MaliPlavac	red	D		7.1	31.5		0.481		0.125		0.208	53
102	Likar et al. 2022	Slovenia	Europe	Merlot	red	C	veraison	5.964	19.491		1.164		0.112		0.153	32.77			241
102	Likar et al. 2022	Slovenia	Europe	Merlot	red	C	veraison	9.068	21.917		1.367		0.159		0.129	51.45			176
102	Likar et al. 2022	Slovenia	Europe	Merlot	red	C	veraison	10.085	25.094		1.064		0.15		0.0917	49.36
102	Likar et al. 2022	Slovenia	Europe	Merlot	red	C	veraison	7.814	30.533		1.208		0.111		0.116	33.85			450
103	Lyu et al. 2023	New Zealand	other	Pinot red	red	A	flowering	6.3	9.4		1.6
104	Ma et al. 2019	China	Asia	Kyoho	red	np	harvest		11.46	3.58			0.18351		0.03371	39.41			15.82
31	Mahlungulu et al. 2023	South Africa	other	np	np	np										27.906			4.23				0.566		0.959		7		0.318	0.24			0.373
31	Mahlungulu et al. 2023	South Africa	other	np	np	np										23.987			4.256				0.574		1.335		8		0.454	0.269			0.619
31	Mahlungulu et al. 2023	South Africa	other	np	np	np										32.289			3.957				0.431		0.62		18		0.119	0.107			0.307
31	Mahlungulu et al. 2023	South Africa	other	np	np	np										24.192			87.098				0.461		0.572		2		0.125	0.103			0.295
31	Mahlungulu et al. 2023	South Africa	other	np	np	np										24.789			6.082				0.821		0.699		16		0.106	0.2			0.165
31	Mahlungulu et al. 2023	South Africa	other	np	np	np										16.848			60.603				1.104		0.973		4		0.117	0.298			0.197
105	Maia et al. 2021	Portugal	Europe	Pinot red	red	A		3.44668	1.58098	0.02861		0.89826	0.01485		0.0065	30.7		4.33	3.69		7.16	2.39	0.1		0.02	0.02				0.1	0.03
105	Maia et al. 2021	Portugal	Europe	Cabernet Sauvignon	red	D		2.81777	1.69101	0.01464		0.66166	0.01599		0.01177	55.44		3.46	3.46		5.18	0.12	0.11			0.02				0.07	0.12
105	Maia et al. 2021	Portugal	Europe	Castelão	red	A		3.81864	1.75266	0.05558		1.0334	0.02926		0.00908	9.53		5.71	3.06		5.83	1.1	0.04		0.04	0.01				0.2	0.19
105	Maia et al. 2021	Portugal	Europe	Trincadeira	red	D		4.04622	2.08056	0.02159		0.49172	0.01979		0.0093	11.16		4.79	3.26		6.57	0.26	0.13							0.16	0.17
105	Maia et al. 2021	Portugal	Europe	Bastardo	red	A		3.78425	2.51326			0.57139	0.0154		0.01324	9.31		5.66	2.49		4.57		0.12			0.02				0.15	0.15
105	Maia et al. 2021	Portugal	Europe	C19	np	np		3.46766	2.59035			0.67168	0.02077		0.01228	13.66		6.31	4.51		6.04	0.3	0.12							0.1	0.31
105	Maia et al. 2021	Portugal	Europe	Tinta barroca	red	D		3.22414	2.771			0.74688	0.01532		0.01301	9.41		6.39	2.47		2.9	0.27	0.11		0.03					0.06	0.26
128	Prodanova-Marinova et al. 2023	Bulgaria	Europe	Cabernet Sauvignon	red	D	veraison	14.2	27.4	4.9	4.2		0.24874
106	Marques et al. 2019	Cape Verde	other	np	np	np	berry set/green berries	19.176				0.209	0.329			12.5				23	7.16				6.19				0.4	0.163		1.26		51.5		0.0335
106	Marques et al. 2019	Cape Verde	other	np	np	np	berry set/green berries	18.014				0.196	0.397			10.8				16.6	4.38				4.63				0.0501	0.144		3.65		15.8		0.0342
15	Martínez-Moreno et al. 2025	Spain	Europe	Monastrell	red	A	veraison	4.5	22	3.8	0.9		0.0861		0.065	15.2	53		6.5
15	Martínez-Moreno et al. 2025	Spain	Europe	Monastrell	red	A	veraison	5.1	23	4.4	1.2		0.0922		0.0784	14.8	50.5		4.5
15	Martínez-Moreno et al. 2025	Spain	Europe	Monastrell	red	A	veraison	4.5	31	4.1	0.9		0.1447		0.0555	7	57.2		3.4
15	Martínez-Moreno et al. 2025	Spain	Europe	Monastrell	red	A	veraison	5.1	33	4.6	1		0.1346		0.072	6.9	35.8		3.4
107	Mercurio et al. 2014	Italy	Europe	Piedirosso	red	D							0.352917	0.302372	0.084858		55.86	30.099		1.792	5.677		1.064					2.223		0.08749			0.944
20	Milićević et al. 2017	Serbia	Europe	Prokupac	red	D		1.08					0.11	0.072		7.3			90				0.72		0.3		20						0.365
20	Milićević et al. 2017	Serbia	Europe	Cabernet Franc	red	D		1.913					0.072	0.052		12			63				0.44		0.26		33						0.023
20	Milićević et al. 2017	Serbia	Europe	Riesling Italian	white	A		1.971					0.089	0.051		11			170				1.03		0.24		20						0.062
20	Milićević et al. 2017	Serbia	Europe	Merlot	red	C		1.973					0.12	0.079		7.8			29				0.72		0.31		20						0.0043
20	Milićević et al. 2017	Serbia	Europe	Cabernet Sauvignon	red	D		2.035					0.1	0.06		9			82				0.44		0.29		20						0.072
20	Milićević et al. 2017	Serbia	Europe	Burgundy	red	np		2.588					0.11	0.044		7.6			120				1.4		0.25		20						0.039
22	Milićević et al. 2018	Serbia	Europe	Sauvignon white a Cabernet sauvignon	np	np	harvest	6.477	30.461	2.896		0.053	0.107	0.055	0.056	16	20	44	4.4	15.9			1.14		0.2		1.9	0.25	0.08	0.07	0.1		0.2	10.6			0.0025
22	Milićević et al. 2018	Serbia	Europe	np	np	np	flowering	6.595	11.371	1.302		0.042	0.134	0.138	0.049	21.1	30.5	11	9.53	7.6			3.1		0.14		7.4		0.043	0.037	0.153		0.28				0.00371
22	Milićević et al. 2018	Serbia	Europe	np	np	np	flowering	7.612	20.719	1.983		0.121	0.115	0.062	0.041	23.1	41.8	26	8.67	12.3			1.4		0.078		2		0.042	0.031	0.055		0.14	10			0.00245
22	Milićević et al. 2018	Serbia	Europe	np	np	np	veraison	7.762	24.198	2.242		0.101	0.131	0.091	0.059	13.3	30.6	30	5.22	13.8			2.26		0.351		2.6		0.094	0.07	0.108		0.44	20			0.00263
22	Milićević et al. 2018	Serbia	Europe	np	np	np	harvest	7.215	29.917	2.816		0.054	0.102	0.053	0.055	15.7	20.3	45	4.4	17.3			1.76		0.203		1.9		0.075	0.074	0.052		0.15	10			0.00236
29	Mladenova et al. 2025	Bulgaria	Europe	Cabernet Sauvignon	red	D	harvest	5.775	14.752	2.124	2.04	0.103	0.061	0.062	0.171	12	14	132	2	22							30	25					0.09
29	Mladenova et al. 2025	Bulgaria	Europe	Viognier	white	D	harvest	3.125	18.294	3.717	1.653	0.028	0.074	0.056	0.064	10	54	137	139	6.2							40	28					0.16
29	Mladenova et al. 2025	Bulgaria	Europe	Syrah	red	A	harvest	3.2	18.931	2.976	1.387	0.022	0.057	0.037	0.116	13	24	304	5	61							70	31					0.21
29	Mladenova et al. 2025	Bulgaria	Europe	Cabernet Sauvignon	red	D	harvest	2.625	19.321	2.375	1.356	0.054	0.059	0.072	0.153	12	26	181	2.7	29							30	33					0.11
29	Mladenova et al. 2025	Bulgaria	Europe	Cabernet Sauvignon	red	D	harvest	3.425	20.31	2.737	1.707	0.059	0.063	0.068	0.069	10	23	239	1.45	27							80	21					0.11
29	Mladenova et al. 2025	Bulgaria	Europe	Pinot red	red	A	harvest	3.15	21.75	3.339	1.36	0.012	0.088	0.075	0.071	14	43	119	159	8.2							20	27					0.22
29	Mladenova et al. 2025	Bulgaria	Europe	Merlot	red	C	harvest	2.25	22.359	3.45	1.12	0.041	0.098	0.084	0.077	21	62	118	130	7.1							30	29					0.23
29	Mladenova et al. 2025	Bulgaria	Europe	Cabernet Franc	red	D	harvest	5.45	22.414	1.29	1.307	0.05	0.046	0.027	0.096	53	25	29	84	5.5							30	24					2.8
29	Mladenova et al. 2025	Bulgaria	Europe	Broad-Leaved Melnik	np	np	harvest	4.75	22.574	1.811	1.333	0.037	0.071	0.062	0.044	11	28	55	39	15							90	23					0.22
29	Mladenova et al. 2025	Bulgaria	Europe	Merlot	red	C	harvest	5.325	22.847	2.867	1.093	0.061	0.094	0.062	0.067	12	21	246	114	13							30	30					0.08
29	Mladenova et al. 2025	Bulgaria	Europe	Pinot red	red	A	harvest	2.225	23.211	4.077	0.973	0.032	0.08	0.062	0.087	5.8	67	136	178	9							40	40					0.32
29	Mladenova et al. 2025	Bulgaria	Europe	Melnik 55	red	np	harvest	2.625	23.256	2.422	1.257	0.031	0.06	0.052	0.098	7.2	29	40	80	12							20	21					0.13
29	Mladenova et al. 2025	Bulgaria	Europe	Chardonnay	white	C	harvest	2.725	23.559	3.203	1.347	0.021	0.05	0.044	0.1	12	44	41	2.3	26							90	18					0.25
29	Mladenova et al. 2025	Bulgaria	Europe	Syrah	red	A	harvest	6.575	24.432	1.663	2.027	0.076	0.069	0.067	0.165	39	26	32	94	9.1							80	27					1.9
29	Mladenova et al. 2025	Bulgaria	Europe	Cabernet Sauvignon	red	D	harvest	3.025	24.536	3.238	0.827	0.042	0.17	0.069	0.089	18	20	275	194	34							40	38					0.09
29	Mladenova et al. 2025	Bulgaria	Europe	Marselan	red	D	harvest	3.3	24.794	3.903	0.827	0.052	0.102	0.094	0.082	19	44	136	181	9.1							50	34					0.16
29	Mladenova et al. 2025	Bulgaria	Europe	Sauvignon white	white	D	harvest	6.643	24.956	1.477	1.144	0.012	0.046	0.024	0.115	26	22	35	97	7							70	19					1.1
29	Mladenova et al. 2025	Bulgaria	Europe	Chardonnay	white	C	harvest	3.125	25.293	3.328	1.6	0.095	0.08	0.08	0.312	16	49	381	87	13							60	36					0.31
29	Mladenova et al. 2025	Bulgaria	Europe	Chardonnay	white	C	harvest	3.225	25.327	2.856	1.333	0.031	0.071	0.076	0.084	12	53	87	196	8.4							40	34					0.16
29	Mladenova et al. 2025	Bulgaria	Europe	Muscat Ottonel	white	C	harvest	3.825	25.51	3.764	1.307	0.045	0.081	0.059	0.176	16	48	248	4.6	15							110	35					0.12
29	Mladenova et al. 2025	Bulgaria	Europe	Tamyanka	white	np	harvest	3.225	25.938	2.708	1.107	0.024	0.066	0.047	0.163	13	21	218	3.8	72							60	28					0.23
29	Mladenova et al. 2025	Bulgaria	Europe	Syrah	red	A	harvest	2.675	26.376	4.403	1.573	0.041	0.098	0.074	0.102	9.2	68	133	165	11							90	45					0.21
29	Mladenova et al. 2025	Bulgaria	Europe	Egiodola	red	np	harvest	2.875	26.493	3.882	1.24	0.058	0.087	0.093	0.064	12	25	176	103	9.5							80	30					0.22
29	Mladenova et al. 2025	Bulgaria	Europe	Chardonnay	white	C	harvest	2.8	27.033	3.515	1.48	0.023	0.084	0.062	0.092	5.9	58	122	194	8.9							110	36					0.13
29	Mladenova et al. 2025	Bulgaria	Europe	Chardonnay	white	C	harvest	3.35	27.169	3.817	1.333	0.059	0.081	0.075	0.084	19	51	154	147	9.7							130	41					0.13
29	Mladenova et al. 2025	Bulgaria	Europe	Sauvignon white	white	D	harvest	3.8	27.886	3.117	1.627	0.055	0.08	0.071	0.088	14	50	114	192	8.8							110	24					0.26
29	Mladenova et al. 2025	Bulgaria	Europe	Cabernet Franc	red	D	harvest	2.05	28.505	3.715	1.667	0.07	0.084	0.064	0.068	16	33	133	135	9.1							60	39					0.13
29	Mladenova et al. 2025	Bulgaria	Europe	Cabernet Sauvignon	red	D	harvest	2.125	29.337	4.363	1.387	0.053	0.149	0.085	0.151	21	54	150	216	1.39							80	42					0.11
29	Mladenova et al. 2025	Bulgaria	Europe	Chardonnay	white	C	harvest	4.325	29.345	2.875	1.4	0.024	0.065	0.066	0.073	11	47	135	173	10							80	36					0.25
29	Mladenova et al. 2025	Bulgaria	Europe	Sauvignon white	white	D	harvest	3.325	30.519	2.961	1.4	0.114	0.087	0.073	0.214	15	39	224	96	13							70	31					0.23
108	Mostashari et al. 2018	Iran	Asia	np	np	np		25.7	21.6	4.3	2		0.31641		0.19555	58.32	497.73		11.82
109	Naegele et al. 2021	USA	other	np	np	np		9.4	24.4	6.9	1.7	0.2	0.40041	0.238	0.05931	20.78	50.81		6.2
109	Naegele et al. 2021	USA	other	np	np	np		7	32.7	8.3	1.3	0.5	0.4842	0.31567	0.06953	26.12	42		6.12
110	Nagy and Pintér 2015	Hungary	Europe	Blaufrankish	red	C	harvest	3.79	37.27	5.99	1.85		0.153		0.226	24.2			52.6
111	Nakajima et al. 2004	New Zealand	other	Sauvignon white	white	D		14.5	21.2	2.9	2
16	Navarro et al. 2008	Spain	Europe	Tempranillo	red	A	flowering	13.7	6	2.4	5.2
16	Navarro et al. 2008	Spain	Europe	Bobal	red	A	flowering	13.4	6.2	1.7	4.2
16	Navarro et al. 2008	Spain	Europe	Bobal	red	A	berry set/green berries	12	8.9	1.8	2.4
16	Navarro et al. 2008	Spain	Europe	Crujidera	red	D	flowering	12.4	9.4	2.5	4.9
16	Navarro et al. 2008	Spain	Europe	Cabernet Sauvignon	red	D	flowering	8.9	9.9	2.8	3.5
16	Navarro et al. 2008	Spain	Europe	Crujidera	red	D	berry set/green berries	10.6	10.1	2.3	3.5
16	Navarro et al. 2008	Spain	Europe	Tempranillo	red	A	berry set/green berries	13.5	10.1	2.3	3.1
16	Navarro et al. 2008	Spain	Europe	Cabernet Sauvignon	red	D	berry set/green berries	5.6	10.9	2.9	2.3
16	Navarro et al. 2008	Spain	Europe	Cabernet Sauvignon	red	D	veraison	5.4	12.2	3	1.9
16	Navarro et al. 2008	Spain	Europe	Tempranillo	red	A	veraison	6.1	14.2	2.4	2.2
16	Navarro et al. 2008	Spain	Europe	Bobal	red	A	veraison	5.6	14.6	2.7	2
16	Navarro et al. 2008	Spain	Europe	Crujidera	red	D	veraison	7	16.7	2.1	2.3
16	Navarro et al. 2008	Spain	Europe	Cabernet Sauvignon	red	D	harvest	3.5	21	3.7	1.4
16	Navarro et al. 2008	Spain	Europe	Bobal	red	A	harvest	4.5	22.6	2.8	1.6
16	Navarro et al. 2008	Spain	Europe	Tempranillo	red	A	harvest	5.5	23.1	3.1	1.8
16	Navarro et al. 2008	Spain	Europe	Crujidera	red	D	harvest	4.7	24.6	2.6	1.8
112	Niemiec et al. 2020	Tajikistan	Asia	Pobeda	red	np		4.17	17.203	2.055	0.5773	0.308	0.4063	0.4701	0.08673	21.25	20.09	203.6	8.86	16.46			0.717		0.981		33	2.265	0.173				1.099
113	Nikolaou et al. 2002	Greece	Europe	Victoria	white	B	veraison	17.2	21.1	4.7	1.8		0.1323		0.1033	32.7	18.7		7
113	Nikolaou et al. 2002	Greece	Europe	Victoria	white	B	veraison	14.5	22.8	3.3	1.3		0.1037		0.1203	41.7	11.3		10.5
114	Nitin et al. 2025	India	Asia	Syrah	red	A	harvest	6.9			1.72		0.287		0.02833	49.8			11.27
114	Nitin et al. 2025	India	Asia	Syrah	red	A	harvest	6.9			1.47		0.3052		0.0424	73.2			13.93
114	Nitin et al. 2025	India	Asia	Syrah	red	A	harvest	7.9			1.81		0.35627		0.04213	52.2			11.73
114	Nitin et al. 2025	India	Asia	Syrah	red	A	harvest	8.1			1.57		0.36713		0.05013	74.6			15.8
114	Nitin et al. 2025	India	Asia	Syrah	red	A	harvest	9.3			1.78		0.40893		0.0298	53.4			13.87
114	Nitin et al. 2025	India	Asia	Syrah	red	A	harvest	9.7			2.35		0.398		0.04753	96.67			14.8
114	Nitin et al. 2025	India	Asia	Syrah	red	A	harvest	10			1.91		0.33967		0.0434	76.07			11.67
115	Nogales et al. 2019	Portugal	Europe	Touriga Nacional	red	A		13.53	11.93	2.73	1.25	0.95	0.11127		0.0545	26.15			11.08
115	Nogales et al. 2019	Portugal	Europe	Touriga Nacional	red	A		13.64	13.37	2.83	0.54	1.56	0.07869		0.29093	25.94			11.11
116	Oliveira et al. 2015	Brazil	other	Syrah	red	A	veraison						0.0949		0.3918	113.28			45.93				9.714		0.572		200.14						0.286
117	Ortiz-Villajos et al. 2012	Spain	Europe	Tempranillo	red	A	berry set/green berries	0.46	24.9	3.29	1.23	0.04		0.6	0.07	14.1	78.5			33	3.7		1.5		5.2					2.8	6.2		3.8			3.5
117	Ortiz-Villajos et al. 2012	Spain	Europe	Tempranillo	red	A	berry set/green berries	0.47	26.52	4.19	1.36	0.04		0.5	0.05	14.1	239			33.6	3.2		1.6		5					2.4	4.9		4.3			6.4
117	Ortiz-Villajos et al. 2012	Spain	Europe	Tempranillo	red	A	berry set/green berries	0.77	28.23	3.58	2.08	0.04		0.75	0.1	15.9	78.8			42.8	4.1		2.5		5.5					2.8	8.9		4.7			4.8
117	Ortiz-Villajos et al. 2012	Spain	Europe	Tempranillo	red	A	berry set/green berries	0.48	29.31	4.41	2.08	0.04		0.48	0.19	22.4	165.4			45.9	4.1		2.3		4.7					2.2	5.1		4.2			3
117	Ortiz-Villajos et al. 2012	Spain	Europe	Tempranillo	red	A	berry set/green berries	0.65	37.68	4.9	1.81	0.11		0.52	0.12	13.9	314.7			39.7	3.2		2		5.7					3.1	8		4.3			3
118	Özdemir and Tangolar 2007	Turkey	Asia	Yalova incisi	white	np							0.094		0.05744	21.29			5.02
119	Pachnowska and Ochmian 2018	Poland	Europe	Regent	red	np	berry set/green berries	21.8	1.87	3.75	2.81		0.215		0.0332	19.5			6.82								187						1.028
119	Pachnowska and Ochmian 2018	Poland	Europe	Regent	red	np	berry set/green berries	22	2.3	4.43	2.57		0.232		0.02805	20.25			5.85								98						0.96
119	Pachnowska and Ochmian 2018	Poland	Europe	Regent	red	np	berry set/green berries	19.2	2.49	4.67	3.09		0.178		0.0397	20.6			7.54								231						0.947
119	Pachnowska and Ochmian 2018	Poland	Europe	Regent	red	np	berry set/green berries	20.6	2.61	5.4	3.48		0.212		0.0332	27.4			6.24								105						0.89
119	Pachnowska and Ochmian 2018	Poland	Europe	Regent	red	np	berry set/green berries	24.5	2.61	5.226	3.34		0.188		0.0292	18.2			7.42								169						1.05
119	Pachnowska and Ochmian 2018	Poland	Europe	Regent	red	np	berry set/green berries	26.5	2.92	5.22	3.18		0.208		0.0294	25.05			7.07								143						0.916
123	Peršurić Palčić et al. 2022	Croatia	Europe	Istrian Malvasia	np	np		10.4		2.8	1.9
120	Pantelić et al. 2017	Serbia	Europe	Smederevka	red	np	harvest	5.62									10.1							61.8			25.3
120	Pantelić et al. 2017	Serbia	Europe	Cabernet Franc	red	D	harvest	3.72									18.9							24.6			14.5
120	Pantelić et al. 2017	Serbia	Europe	Chasselas musque	white	np	harvest	5.81									12.9							52			21.6
120	Pantelić et al. 2017	Serbia	Europe	Župljanka	white	D	harvest	4.7									15.4							79.5			16.9
120	Pantelić et al. 2017	Serbia	Europe	Vranac	red	D	harvest	6.14									15.3							16.7			25.5
120	Pantelić et al. 2017	Serbia	Europe	Muscat Hamburg	red	D	harvest	6.77									11.9							24.6			25.7
120	Pantelić et al. 2017	Serbia	Europe	Plovdina	np	np	harvest	5.18									9.36							57.5			15.2
120	Pantelić et al. 2017	Serbia	Europe	Shiraz	red	A	harvest	2.64									19.5										16.1
120	Pantelić et al. 2017	Serbia	Europe	Sangiovese	red	D	harvest	2.59									22.1										9.4
120	Pantelić et al. 2017	Serbia	Europe	Welschriesling	white	A	harvest	2.3									25.1							24.2			28
120	Pantelić et al. 2017	Serbia	Europe	Cabernet Sauvignon	red	D	harvest	3.14									22.7							4.02			29.4
120	Pantelić et al. 2017	Serbia	Europe	Beogradska besemena	white	np	harvest	5.25									18.1										21.3
120	Pantelić et al. 2017	Serbia	Europe	Chardonnay	white	C	harvest	2.62									25.4							9.93			17.3
120	Pantelić et al. 2017	Serbia	Europe	Prokupac	red	D	harvest	3.04									23.6							16.8			20.6
120	Pantelić et al. 2017	Serbia	Europe	Pinot red	red	A	harvest	3.99									24.8							27.7			24.5
120	Pantelić et al. 2017	Serbia	Europe	Sauvignon white	white	D	harvest	3.09									24.7							43.5			22
120	Pantelić et al. 2017	Serbia	Europe	Gamay	red	C	harvest	3.84									37.9										25
120	Pantelić et al. 2017	Serbia	Europe	Pinot Gris	white	A	harvest	3.37									16.1							31.4			19.8
120	Pantelić et al. 2017	Serbia	Europe	Petra	white	np	harvest	3.09									41.3							58.3			16
120	Pantelić et al. 2017	Serbia	Europe	Merlot	red	C	harvest	2.76									26.6							41.3			20.5
120	Pantelić et al. 2017	Serbia	Europe	Pinot white	white	A	harvest	2.85									22							36.8			19.9
120	Pantelić et al. 2017	Serbia	Europe	Riesling	white	A	harvest	4.79									20.8							26.9			28.5
35	Pepi et al. 2018	Italy	Europe	Corvina	red	A	veraison	5.17595	10.8456	1.35936	3.51196	0.06469	0.10897	0.01959	0.05074	12.05	50.91	5.02	8.1	2.01	3.1	9.61	1.65	340	0.29		20	0.01		0.06	0.11	94.15	0.09	10	0.06
35	Pepi et al. 2018	Italy	Europe	Cabernet Sauvignon	red	D	veraison	7.34245	14.9878	1.35586	3.398	0.05438	0.14112	0.02043	0.12022	14.9	52.78	8.52	12.41	3.26	3.2	18.55	2.24	430	0.44		20			0.09	0.12	65.65	0.09	10	0.1
35	Pepi et al. 2018	Italy	Europe	Corvina	red	A	veraison	6.40549	25.2146	2.21389	1.77756	0.07001	0.07354	0.06569	0.13658	88.74	17.18	12.73	168.05	5.52	1.39	5.52	2.04	80	0.28		50	0.15		0.21	0.08	167.56	0.17	20	0.15
35	Pepi et al. 2018	Italy	Europe	Cabernet Sauvignon	red	D	veraison	6.44812	29.5317	3.50268	2.11071	0.07075	0.08619	0.07182	0.21247	130.97	20.08	15.74	190.45	6.01	1.66	6	2.41	30	0.29		60	0.18		0.25	0.08	150.64	0.21	30	0.18
121	Pepi et al. 2019	Italy	Europe	Cannonau	red	np	veraison	10.5	13.8	1.4		0.101	0.148	0.0536	0.212	27.2	32.8	31.1	10.3	15.4	5.82	13.4	0.39	114	0.0262		204	0.142		0.102	0.156	0.052
121	Pepi et al. 2019	Italy	Europe	Cannonau	red	np	veraison	10	18	2.2		0.105	0.192	0.048	0.431	30.9	47.9	45	11	17.1	6.88	13.3	0.74	52.1	0.103		88	0.149		0.124	0.0737	0.057
124	Peuke 2009	Germany	Europe	Riesling	white	A			15.3506	1.7808			0.0809752		0.0626293	51.9771	23.0253
124	Peuke 2009	Germany	Europe	Riesling	white	A			15.4308	1.8792			0.0686894		0.0252715	36.6128	22.701
124	Peuke 2009	Germany	Europe	Riesling	white	A			15.9118	1.872			0.0698063		0.0351603	39.8818	22.0524
125	Pinamonti 1998	Italy	Europe	Merlot	red	C	veraison	13.1	21.8	3.13	1.57		0.0891		0.175	28			279				0.248		0.513		53						2.51
126	Porro et al. 2001	Italy	Europe	Chardonnay	white	C		12.5	26.25	4.855	2
127	Porro et al. 2010	Italy	Europe	Lambrusco a foglia frastagliata	red	A	harvest	5.36	35.2	5.64	1.34		0.21		0.074	17	37		619
28	Porro et al. 2022	Italy	Europe	Cabernet Cortis	red	np	berry set/green berries	9.7	10.7	2.3	1.6		0.092		0.113	31	17
28	Porro et al. 2022	Italy	Europe	Helios	white	np	berry set/green berries	10	10.9	2.3	1.7		0.097		0.11	26	15
28	Porro et al. 2022	Italy	Europe	Cabernet Cantor	red	np	berry set/green berries	9.4	11.8	2.1	1.6		0.109		0.11	23	17
28	Porro et al. 2022	Italy	Europe	Bronner	white	np	berry set/green berries	12.1	12.4	1.7	1.5		0.093		0.126	18	20
28	Porro et al. 2022	Italy	Europe	Prior	red	np	berry set/green berries	9.1	13.9	2.2	1.5		0.111		0.122	21	16
28	Porro et al. 2022	Italy	Europe	Regent	red	np	berry set/green berries	12.9	14.3	2	2.1		0.127		0.171	22	19
28	Porro et al. 2022	Italy	Europe	Monarch	red	np	berry set/green berries	9.5	14.4	1.9	1.8		0.106		0.143	18	19
28	Porro et al. 2022	Italy	Europe	Cabernet Carbon	red	np	berry set/green berries	12.3	14.5	2.2	1.9		0.094		0.189	22	22
28	Porro et al. 2022	Italy	Europe	Solaris	white	np	berry set/green berries	9.2	15.1	2.5	1.5		0.1		0.15	18	19
28	Porro et al. 2022	Italy	Europe	Johanniter	white	np	berry set/green berries	9.1	15.8	1.9	1.7		0.125		0.15	22	19
28	Porro et al. 2022	Italy	Europe	Helios	white	np	berry set/green berries	12	19.1	2.1	2.3		0.07		0.022	24	29
28	Porro et al. 2022	Italy	Europe	Baron	red	np	berry set/green berries	9.5	19.6	2.6	2		0.105		0.18	27	24
28	Porro et al. 2022	Italy	Europe	Prior	red	np	berry set/green berries	12.8	20.2	2.3	1.9		0.076		0.017	25	24
28	Porro et al. 2022	Italy	Europe	Cabernet Cantor	red	np	berry set/green berries	12	24.2	2.5	1.8		0.09		0.021	23	45
28	Porro et al. 2022	Italy	Europe	Bronner	white	np	berry set/green berries	16.3	24.2	1.8	2		0.075		0.026	17	48
28	Porro et al. 2022	Italy	Europe	Cabernet Carbon	red	np	berry set/green berries	13.6	25.1	2.4	2.4		0.069		0.027	21	51
28	Porro et al. 2022	Italy	Europe	Monarch	red	np	berry set/green berries	15.1	25.1	2	2.2		0.071		0.023	17	43
28	Porro et al. 2022	Italy	Europe	Regent	red	np	berry set/green berries	14.2	25.3	1.9	2.6		0.092		0.031	18	23
28	Porro et al. 2022	Italy	Europe	Cabernet Cortis	red	np	berry set/green berries	9.4	25.8	3.1	1.9		0.079		0.028	26	58
28	Porro et al. 2022	Italy	Europe	Johanniter	white	np	berry set/green berries	12.4	26.5	2	2.1		0.089		0.024	23	39
28	Porro et al. 2022	Italy	Europe	Baron	red	np	berry set/green berries	12	27.3	2.2	2.1		0.08		0.022	24	27
28	Porro et al. 2022	Italy	Europe	Solaris	white	np	berry set/green berries	11.2	28	2.7	2.2		0.083		0.032	19	38
129	Quartacci et al. 2015	Italy	Europe	Merlot	red	C											140
129	Quartacci et al. 2015	Italy	Europe	Sangiovese	red	D											120
130	Rasouli et al. 2024	Iran	Asia	Fakhri	white	np							0.01345			0.657
130	Rasouli et al. 2024	Iran	Asia	Fakhri	white	np							0.0146			0.668
130	Rasouli et al. 2024	Iran	Asia	Fakhri	white	np							0.01498			0.9216
130	Rasouli et al. 2024	Iran	Asia	Fakhri	white	np							0.017099			0.837
130	Rasouli et al. 2024	Iran	Asia	Fakhri	white	np							0.2281			0.879
131	Reeve et al. 2005	USA	other	Merlot	red	C	veraison	7.4	25.4	7.3	1.7		0.09		0.058	19	36		3
131	Reeve et al. 2005	USA	other	Merlot	red	C	veraison	6.6	25.7	6.9	1.7		0.107		0.053	22	36		3
132	Reta et al. 2025	Israel	Asia	Syrah	red	A		21.84	8.4	5.04		1.38	0.201042			271.327			23.5135
122	Pérez-De-Los-Reyes et al. 2013	Spain	Europe	Cabernet Franc	red	D	veraison	8.36	5.86	1.15			0.17	0.75		17.6		37.8		53.8	3.9				5.5					1.4	5.9	0.6	3.6			8.2
122	Pérez-De-Los-Reyes et al. 2013	Spain	Europe	Merlot	red	C	veraison	5.77	16.35	4.18			0.55	1.59		15.3		42.4	0.8	52.6	2.7				5.4					1.4	7.6	0.6	3.2			10.4
122	Pérez-De-Los-Reyes et al. 2013	Spain	Europe	Cabernet Sauvignon	red	D	veraison	10.28	19.22	4.11			0.39	1.61		40.3		36.9		46.2	4.5				5.7					2.2	6.3	0.4	3.2			8.1
133	Richardson and Chase 2021	USA	other	Chardonnay	white	C	harvest	0.4	5.1	1.4			0.27		0.334	98			5.6								70		6.4				0.16
133	Richardson and Chase 2021	USA	other	Chardonnay	white	C	harvest	14	12	2.4			0.1		0.0027	0.02			1								40		1.2				0.47
133	Richardson and Chase 2021	USA	other	Chardonnay	white	C	harvest	1.2	15	1.2			0.04		0.0085	25			1.7								200		56				0.79
133	Richardson and Chase 2021	USA	other	Chardonnay	white	C	harvest	0.1	26	1.5			1.2		0.066	22			1.4								170		63				0.18
133	Richardson and Chase 2021	USA	other	Chardonnay	white	C	harvest	0.1	29	1.3			1.16		0.054	19			1.1								210		34				0.25
135	Romero et al. 2010	Spain	Europe	Tempranillo	red	A		10.3	26.8	4.3	2		0.184		0.096	18	50		73
134	Romero et al. 2014	Spain	Europe	Tempranillo	red	A	flowering	9.46	21.9	3.37	2.93				0.0769	18.9	62.9		12.7
134	Romero et al. 2014	Spain	Europe	Tempranillo	red	A	veraison	8.34	32.2	4.19	1.56				0.112	17.3	37.1		160
136	Romero et al. 2023	Spain	Europe	Monastrell	red	A	berry set/green berries	6.4	20.3	3.3	1.11		0.0815		0.1035	22	43.2		10.9
17	Romic et al. 2012	Croatia	Europe	GRK	white	C	flowering	13.25	11.575	1.8375	3.6875		0.094625		0.109875	17	52.625		17.025
17	Romic et al. 2012	Croatia	Europe	GRK	white	C	veraison	10.56	40.75	2.2125	1.305		0.191		0.18075	191	77.625		183.95
137	Rozane et al. 2020	Brazil	other	Tannat	red	D	veraison	12.6	12.37	2.81	3.37		0.12693		0.5331	224.4	33.2		12.93
137	Rozane et al. 2020	Brazil	other	Cabernet Franc	red	D	veraison	12.28	13.2	2.88	3.26		0.1272		0.5278	256.4	32.6		228.6
137	Rozane et al. 2020	Brazil	other	Cabernet Sauvignon	red	D	veraison	12.85	14.16	2.87	3.15		0.112		0.4695	195.08	35.42		71.33
137	Rozane et al. 2020	Brazil	other	Sémillon	white	D	veraison	12.33	14.51	3.31	3.46		0.11475		0.4867	225.33	40.08		30
137	Rozane et al. 2020	Brazil	other	Pinotage	red	C	veraison	12.56	15	2.9	3.06		0.0954		0.442	179.29	29.43		12.43
137	Rozane et al. 2020	Brazil	other	Sauvignon white	white	D	veraison	12.48	15.33	3.1	3.79		0.107		0.4543	169.39	38.69		42.54
137	Rozane et al. 2020	Brazil	other	Merlot	red	C	veraison	10.04	15.6	3.1	3.34		0.112		0.5286	222.6	27.2		12.6
138	Sabir 2016	Turkey	Asia	Italia	white	C		1.34	1.47	0.38	0.23				0.0455	15.4	60		2.75
138	Sabir 2016	Turkey	Asia	Italia	white	C		1.71	1.72	0.29	0.22		0.2506		0.041	15.7	55.4		2.3
138	Sabir 2016	Turkey	Asia	Italia	white	C		1.31	1.74	0.37	0.3				0.0381	18.2	64.1		2.37
139	Sabir et al. 2014	Turkey	Asia	Narince	white	B	veraison	1.33	2.19	0.35	0.24		0.1996	0.189	0.1063	14.7	41.5		6.4
140	Sala et al. 2024	Romania	Europe	Burgund mare	red	np		4.6	2.6	2.7	2.2		0.0795		0.0597	12.1			7.1
141	Salih et al. 2025	Iraq	Asia	np	np	np							2.826			38.51							32.91		0.001	0.09	1		0.001	1.604	0.001		26.17	1
142	Sedláček et al. 2013	Czech republic	Europe	Pinot red	red	A	veraison	13.5	13.1	2.5	1.6		0.09		0.169	24
142	Sedláček et al. 2013	Czech republic	Europe	Blaufränkisch	red	C	veraison	14.1	14.3	2.1	1.8		0.097		0.152	23
142	Sedláček et al. 2013	Czech republic	Europe	Blaufränkisch	red	C	veraison	8.7	28.2	3.4	1.9		0.306		0.326	31
142	Sedláček et al. 2013	Czech republic	Europe	Pinot red	red	A	veraison	8.1	32.9	3.8	2.2		0.254		0.275	35
144	Sharma et al. 2009	India	Asia	Thompson Seedless	white	C	berry set/green berries	5.4	8.7	3.1	3.5	2.1
144	Sharma et al. 2009	India	Asia	Thompson Seedless	white	C	berry set/green berries	7.43333	11	6.7	3.53333	1.33333
144	Sharma et al. 2009	India	Asia	Thompson Seedless	white	C	berry set/green berries	7.5	11.2	6.75	2.85	1.45
144	Sharma et al. 2009	India	Asia	Thomson Seedless	white	C	berry set/green berries	6.6	12.1	3.3	2.8	1.1
144	Sharma et al. 2009	India	Asia	Thompson Seedless	white	C	berry set/green berries	6.15	13.0125	7.075	3.475	1.2125
143	Schreiner and Lee 2014	USA	other	Pinot red	red	A	harvest	8.9			1.1
143	Schreiner and Lee 2014	USA	other	Pinot red	red	A	harvest	11			0.9
145	Si et al. 2022	China	Asia	Shine muscat	white	np		8.75			1.94
146	Soja et al. 2018	Austria	Europe	Grüner Veltliner	white	C	veraison												6.4
146	Soja et al. 2018	Austria	Europe	Grüner Veltliner	white	C	veraison												11.4
146	Soja et al. 2018	Austria	Europe	Grüner Veltliner	white	C	veraison												5.1
146	Soja et al. 2018	Austria	Europe	Grüner Veltliner	white	C	veraison												6.1
147	Squeri et al. 2019	Italy	Europe	Barbera	red	D	veraison	6.9	26.9	5.3	4.2	0.083	0.107		0.079	22	25
147	Squeri et al. 2019	Italy	Europe	Barbera	red	D	veraison	6.2	31.2	7.3	4.9	0.074	0.088		0.056	17	26
147	Squeri et al. 2019	Italy	Europe	Barbera	red	D	veraison	6.4	31.9	6.8	4.9	0.08	0.1		0.067	17	27
148	Stanimirovic et al. 2018	Serbia	Europe	Cabernet Franc	red	D		2.4892	26.53	4.0966		0.01748	0.11823	0.01888	0.17313	135.15	14.17	27.18	249.96	7.18			0.73		4.22						0.24		1.54
149	Domagała-Świątkiewicz and Gąstoł 2013	Poland	Europe	Bianca	white	np	flowering						0.1	0.0331	0.1563	20.7	42.3	48.6	12.4	13.7		2.42	2.32		0.16		157	0.067			0.148		1.18
149	Domagała-Świątkiewicz and Gąstoł 2013	Poland	Europe	Bianca	white	np	flowering						0.1173	0.024	0.3967	48.7	29.2	46.9	12	18.5		0.73	3.78	233	0.83		94	0.04			0.013		1.75
150	Taghavi et al. 2020	Iran	Asia	Thompson Seedless	white	C	berry set/green berries	15.685	56.5	6.224	1.87				0.205	54			8.75
151	Tan and Crabtree 1990	USA	other	Chardonnay	white	C		10.3	28.4	5.4	7.3		0.188		0.073	23	34		16
151	Tan and Crabtree 1990	USA	other	Chardonnay	white	C		11.7	35.5	6.4	7.5		0.313		0.252	30	33		17
152	Tangolar et al. 2020	Turkey	Asia	Carignane	red	A	harvest	16.0842	6.29508	1.45875	1.69725		0.0932		0.03297	21.36	8.69		29.45
152	Tangolar et al. 2020	Turkey	Asia	Carignane	red	A	harvest	20.2753	7.207	1.67434	2.125		0.11562		0.03976	28.43	11.9		33.85
152	Tangolar et al. 2020	Turkey	Asia	Semillon	white	D	harvest	21.7042	7.37042	1.63858	2.32383		0.12165		0.04038	31.13	14.31		34.65
153	Thum et al. 2020	Brazil	other	np	np	np	veraison	18.6	21.3	5.5	3.4		0.18		0.7877	508	63		9.66
153	Thum et al. 2020	Brazil	other	np	np	np	veraison	19.2	26	5.7	4.1		0.17775		1.03475	596.25	71		11.25
154	Tonev et al. 2016	Bulgaria	Europe	Melnik	red	np		3.2981	23.8766	4.9575		0.052	0.0855	0.1138	0.0907	10.2			3.7	13.9					0.6			0.5		0.1			0.2
155	Topalovic et al. 2012	Montenegro	Europe	Alphonse Lavallee	red	B	veraison	5.7	42.2	4.6	1.9		0.11409		0.06372	14.09	27.74		4.58
155	Topalovic et al. 2012	Montenegro	Europe	Cardinal	red	B	berry set/green berries	7.3	47	2.7	1.8		0.09995		0.0859	13.87	36.23		4.64
156	Toselli et al. 2009	Italy	Europe	Sangiovese	red	D		7.26	3.65	1.63	0.682		0.0407		0.00932	11.4			6.31
156	Toselli et al. 2009	Italy	Europe	Sangiovese	red	D		4.55	4.08	1.17	0.532		0.0382		0.00796	8.44			5.3
157	Tutus and Gazioglu Sensoy 2024	Turkey	Asia	Ercis Uzumu	red	np		8	13.2	3.9	3.7	1.61047	0.1972		0.04265	20.63			11.69				3.72		0.318		980
157	Tutus and Gazioglu Sensoy 2024	Turkey	Asia	Ercis Uzumu	red	np		8.1	14	4.7	3.8	1.71876	0.18055		0.04797	19.57			10.37				4.42		0.372		640
157	Tutus and Gazioglu Sensoy 2024	Turkey	Asia	Ercis Uzumu	red	np		7.6	15	3.8	2.5	1.37413	0.18416		0.04623	19.63			12.47				2.03		0.58		450
157	Tutus and Gazioglu Sensoy 2024	Turkey	Asia	Ercis Uzumu	red	np		9.2	15	4.6	2.9	2.02451	0.16998		0.04352	18.84			12.74				3.99		0.373		780
158	Tzortzakis and Chrysargyris 2024	Cyprus	Europe	Syrah	red	A		10.99	15.07	3.01	1.34
158	Tzortzakis and Chrysargyris 2024	Cyprus	Europe	Xynisteri	white	C		8.74	20.21	3.73	1.22
158	Tzortzakis and Chrysargyris 2024	Cyprus	Europe	Syrah	red	A		15.53	20.56	4.91	2.14
158	Tzortzakis and Chrysargyris 2024	Cyprus	Europe	Syrah	red	A		11.78	20.76	3.79	1.94
158	Tzortzakis and Chrysargyris 2024	Cyprus	Europe	Xynisteri	white	C		9.15	23.25	4.35	1.4
158	Tzortzakis and Chrysargyris 2024	Cyprus	Europe	Xynisteri	white	C		11.81	24.61	4.54	1.89
159	Tzortzakis and Chrysargyris 2025	Cyprus	Europe	Giannoudhi	red	np		17.31			4.91	4.85
159	Tzortzakis and Chrysargyris 2025	Cyprus	Europe	Maratheftiko	red	C		17.61			3.34	8.15
159	Tzortzakis and Chrysargyris 2025	Cyprus	Europe	Xynisteri	white	C		20.07			3.73	7.76
160	Úbeda et al. 2021	Spain	Europe	Tempranillo	red	A		22.8	82.7	13.9	6.2	1.565	0.03571		0.058	38.34	27.1
160	Úbeda et al. 2021	Spain	Europe	Tempranillo	red	A		20.7	89.3	13.1	6.4	1.319	0.03983		0.119	28.67	39.02
160	Úbeda et al. 2021	Spain	Europe	Tempranillo	red	A		20.8	94.8	15.4	4.8	1.142	0.04585		0.113	35.74	32.32
161	Verdenal et al. 2024	Switzerland	Europe	Petite Arvine	white	D	veraison	17	31	3	2
162	Victorino et al. 2021	Portugal	Europe	Touriga Nacional	red	A	harvest	7.52			3.27		0.07883		0.38162	19.57			8.19
164	Vystavna et al. 2014	Ukraine	Europe	Muscat + Chardonnay	np	np	harvest									28			9.91														0.99
163	Vystavna et al. 2015	Ukraine	Europe	Chardonnay	white	C	flowering						0.0159		0.0133	16.7			4.87				0.2		0.09					0.03			0.08
163	Vystavna et al. 2015	Ukraine	Europe	Muscat white	white	np	flowering						0.0155		0.0128	25.4			4.56				0.2		0.05		10			0.01			0.05
165	Vystavna et al. 2020	Ukraine	Europe	Muscat	white	np	berry set/green berries						0.038		0.08	16			10.4								226			2.7			1.6
166	Walker et al. 2004	Australia	other	Sultana	white	C		7.74	31.05	4.35		0.14
166	Walker et al. 2004	Australia	other	Sultana	white	C		7.12	31.29	4.01		0.2
166	Walker et al. 2004	Australia	other	Sultana	white	C		7.42	32	4.15		0.16
166	Walker et al. 2004	Australia	other	Sultana	white	C		5.57	32.87	4.74		0.28
167	Yang et al. 2022	China	Asia	Shine muscat	white	np													456.63
168	Yildiz et al. 2024	Turkey	Asia	Kokulu	np	np		13.586	2.866	2.034	2.826	0.11	0.539		0.244	46.29	19.69		7.15							0.04	2290			0.31
168	Yildiz et al. 2024	Turkey	Asia	Gineş	np	np		8.927	3.339	1.772	1.314	0.036	0.144		0.128	29.18	15.39		4.62							0.12	2210			0.04
168	Yildiz et al. 2024	Turkey	Asia	Yağ	np	np		12.36	3.372	3.12	3.054	0.035	0.156		0.076	47.5	32.72		22.73							0.02	570			0.67
168	Yildiz et al. 2024	Turkey	Asia	Ciklap	np	np		9.502	3.531	4.09	2.042		0.284		0.098	33.19	15.07		12.54							0.09	490			0.33
168	Yildiz et al. 2024	Turkey	Asia	Sulu Kurta	np	np		9.489	4.058	3.079	2.208	0.05	0.146		0.151	33.32	17.36		5.42							0.01	620			0.41
168	Yildiz et al. 2024	Turkey	Asia	Güz	np	np		12.827	4.264	1.537	2.026	0.084	0.232		0.045	34.69	21.27		5.96							0.07	1320			0.84
168	Yildiz et al. 2024	Turkey	Asia	Kiskinbur	np	np		6.946	4.403	3.145	1.434	0.052	0.164		0.12	31.25	19.89		4.94								1740			0.06
168	Yildiz et al. 2024	Turkey	Asia	Manda Gözü	red	np		5.569	4.473	2.551	1.704	0.385	0.14		0.233	33.25	20.98		3.39							0.27	750			0.22
168	Yildiz et al. 2024	Turkey	Asia	Keçi Memesi	red	np		7.751	4.488	5.171	1.502	0.064	0.218		0.083	19.84	35.03		4.9							0.1	1370			0.18
168	Yildiz et al. 2024	Turkey	Asia	Karul	np	np		11.636	4.666	4.043	1.6	0.083	0.207		0.172	44.53	36.11		6.39							0.08	470			0.19
168	Yildiz et al. 2024	Turkey	Asia	Gelin Parmağı	white	np		6.029	5.004	3.128	3.549		0.163		0.092	30.39	19.53		2.83							0.14	2690			0.22
168	Yildiz et al. 2024	Turkey	Asia	Mezarlık	np	np		7.823	5.067	3.299	3.495	0.038	0.197		0.084	42.95	21.12		7.23								2010			0.11
168	Yildiz et al. 2024	Turkey	Asia	Hatkul	np	np		12.507	5.167	2.915	2.054	0.26	0.479		0.157	13.76	18.55		6.84							0.15	1760			0.29
168	Yildiz et al. 2024	Turkey	Asia	Kıbrıs	red	np		5.208	5.184	5.82	1.17	0.123	0.273		0.073	21.15	30.75		4.97							0.03	420			0.25
168	Yildiz et al. 2024	Turkey	Asia	Erik	np	np		9.323	5.345	3.405	1.715	0.044	0.185		0.076	25.89	31.09		6.12							0.23	1180			0.2
168	Yildiz et al. 2024	Turkey	Asia	At Memesi	red	np		11.552	5.552	3.431	3.684	0.283	0.177		0.153	28.67	24.86		11.79							0.04	1880			0.11
168	Yildiz et al. 2024	Turkey	Asia	Alvan	red	D		5.583	5.745	3.2	1.634	0.088	0.127		0.131	19.19	20.76		5.76							0.08	1380			0.06
169	Yumuşakbaş et al. 2025	Turkey	Asia	np	np	np	harvest	2.474	18.124	2.421		0.12407	0.10576		0.05284				14.5	98.21					0.48		3680
170	Zareei et al. 2022	China	Asia	np	np	np	harvest									16.1341			5.033				1.0408				143.9
171	Zhang et al. 2022	China	Asia	Summer Black	red	np		2.11	10.49	0.49	0.49		0.047
172	Zheng et al. 2025	China	Asia	Marselan	red	D	berry set/green berries	11.01	7.793	2.29	3.98		0.146		0.10924	29.45			20.69
172	Zheng et al. 2025	China	Asia	Marselan	red	D	veraison	8.43	10.69	2.99	3.44		0.165		0.1277	32.42			31.63
172	Zheng et al. 2025	China	Asia	Marselan	red	D	harvest	7.47	12.14	2.68	2.79		0.207		0.1259	32.67			30.74
173	Zinicovscaia et al. 2019	Moldova	Europe	np	np	np	veraison	9.25	33.4	3.69		0.4				23		250		37	35		0.9	500	0.6				0.84	1.1	130			26		0.029
174	Zufferey et al. 2017	Switzerland	Europe	Pinot red	red	A	veraison	10.4	43	3.2	3.4
174	Zufferey et al. 2017	Switzerland	Europe	Pinot red	red	A	veraison	10.5	43.1	3.4	3.4
174	Zufferey et al. 2017	Switzerland	Europe	Pinot red	red	A	veraison	10.1	44.8	3.6	4.1
